# Supplementary material for: The associated evolution of raptorial foreleg and mantispid diversification during 200 million years
Source: Natl Sci Rev. 2023 Nov 2;10(12):nwad278. doi: 10.1093/nsr/nwad278 (PMC10686013; doi:10.1093/nsr/nwad278)
Supplement: nwad278_Supplemental_Files [file nwad278_supplemental_files.zip]

Archive with 19 entries (19 files):
- Supplementary Data (Text, Figures & Tables).pdf
- Supplementary Data 1.nex
- Supplementary Data 2.stl
- Supplementary Data 3.stl
- Supplementary Data 4.stl
- Supplementary Data 5.stl
- Supplementary Data 6.stl
- Supplementary Data 7.stl
- Supplementary Data 8.stl
- Supplementary Data 9.stl
- Supplementary Data 10.stl
- Supplementary Data 11.stl
- Supplementary Data 12.stl
- Supplementary Data 13.stl
- Supplementary Data 14.csv
- Supplementary Data 15.csv
- Supplementary Data 16.csv
- Supplementary Data 17.csv
- Supplementary Data 18.docx
