# Supplementary material for: The associated evolution of raptorial foreleg and mantispid diversification during 200 million years
Source: Natl Sci Rev. 2023 Nov 2;10(12):nwad278. doi: 10.1093/nsr/nwad278 (PMC10686013; doi:10.1093/nsr/nwad278)
Supplement: nwad278_Supplemental_Files [file nwad278_supplemental_files.zip › Supplementary Data 1.nex]

#NEXUS
[written Sun Mar 20 21:39:54 CST 2022 by Mesquite  version 3.70 (build 940) at scfs-iMac.local/127.0.0.1]

BEGIN TAXA;
	TITLE Taxa;
	DIMENSIONS NTAX=37;
	TAXLABELS
		Cyrenoberotha Sinosmylites Mucroberotha Rhachiberotha Spinoberotha Anchieta Plega Trichoscelia Symphrasites Archaeosymphrasis Habrosymphrasis Ditaxis Drepanicus Gerstaeckerella Theristria Allomantispa Calomantispa Nolima Austromantispa Climaciella Eumantispa Necyla Prosagittalata Feroseta Protonolima Dicromantispa_electromexicana Dicromantispa_moronei Vectispa Karataumantispa Liassochrysa Promantispa Doratomantispa Pectispina Lonchomantispa Archaeodrepanicus Clavifemora Longipronotum 
	;

END;


BEGIN CHARACTERS;
	TITLE  'Matrix in file "MorphoIntact.nex"';
	DIMENSIONS  NCHAR=106;
	FORMAT DATATYPE = STANDARD RESPECTCASE GAP = - MISSING = ? SYMBOLS = "  0 1 2 3 4";
	CHARSTATELABELS 
		1 head_vertex /  domed flat,
		2 postocular_margin_width /  '<1/5 of eye width' '>1/5 of eye width',
		3 'frons + clypeus length' /  wider_than_long longer_than_wid,
		4 pronotum_length /  less_than_two_times longer_than_2_times,
		5 pronotum_with_fore_coxa /  elongate_anterior_to_fore_coxa elongate_and_extended_ventrally_posterior_to_fore_coxa,
		6 pronotum_suture /  absent present,
		7 pronotal_maculae /  absent present,
		8 anterolatefal_corners_of_mesoscutum /  rounded acutely_produced,
		9 forelegs /  cursorial raptorial,
		10 forecoxa_transverse_sulcus /  absent present,
		11 forefemur_length /  'shorter than 4/5 of tibia and tarsus together' '4/5-1 time length of tibia and tarsus together' longer_than_tibia_and_tarsus_together,
		12 forefemur_width_comparing_to_length /  '<1/5' '>=1/5',
		13 forefemur /  with_thin_setae 'with spine-like setae' with_cuticular_spines,
		14 forefemur_major_spine /  absent present,
		15 forefemur_major_spine_location /  basal midway,
		16 forefemur_major_spine_length /  similar_to_forefemur_width longer_than_two_times_of_forefemur_width,
		17 forefemur /  not_laterally_compressed laterally_compressed,
		18 foretibia /  without_a_lateroventral_ridge with_a_lateroventral_ridge,
		19 foretibia_ventral_edge /  thin_setae dark_thick_setae,
		20 foretibia_spurs /  absent present,
		21 foretarsi_ventral_face /  thin_setae short_thick_setae,
		22 foretarsus_segment_1_length_comparing_to_segment_2 /  less_than_4_times longer_than_4_times,
		23 'foretarsus segment 1 length comparing to segments 2-4 combined' /  less_than_1.2_times longer_than_1.2_times,
		24 foretarsus_segment_2_length_to_segment_3 /  shorter_than_2_times longer_than_2_times,
		25 foretarsus /  'five-segmented' 'four-segmented',
		26 foretarsus_segment_1_apex /  short_thin_setae 'long spine-like setae' long_cuticular_spine,
		27 foretarsus_sexual_dimorphism /  absent present,
		28 foretarsal_claw /  two one,
		29 foretarsal_claw /  simple bifid,
		30 foretarsal_arolium /  present absent,
		31 mid_and_hind_tarsal_segment_1_length_to_segment_2 /  '<2 times' '2-5 times' '>5 times',
		32 mid_and_hind_tarsal_segment_2_length_to_width /  more_than_2_times_longer_than_wide less_than_2_times_longer_than_wide,
		33 mid_and_hind_tarsi_ventral_bristles /  two_pairs_or_less_on_each_tarsomere more_than_two_pairs_on_each_tarsomere,
		34 mid_and_hind_tarsal_claws /  simple bifid with_more_than_two_teeth,
		35 forewing_length_to_width /  '<2.8' '>2.8',
		36 trichosors /  present absent,
		37 trichosors_number /  one more_than_one absent,
		38 Wing_vesicae_in_male /  absent present,
		39 forewing_humeral_vein /  not_recurrent recurrent,
		40 forewing_costal_space_width /  '< 1/6 of wing width' '1/6 - 1/5 of wing width' '> 1/5 of wing width',
		41 forewing_costal_crossveins /  most_simple most_forked,
		42 forewing_subcostal_space_width_comparing_to_radial_space_width /  '< 7/10' '> 7/10',
		43 'forewing sc-r number' /  one more_than_one none,
		44 forewing_Sc_termination /  R C,
		45 forewing_Sc_fused_with_C_in_the_midway_and_separated_afterwards /  no yes,
		46 forewing_pterostigma /  present absent,
		47 forewing_pterostigma_position_with_Sc_termination /  after_pterostigma within_or_before_pterostigma,
		48 forewing_pterostigma_connection_with_R1 /  touching separated,
		49 forewing_crossveins_in_stigmal_area /  complete_and_distinct incomplete_or_faint,
		50 forewing_subcostal_space_distally /  tapering broaden,
		51 'forewing r1-rs number' /  three_or_more two_or_less,
		52 forewing_Rs_branches_number /  less_than_7 more_than_7,
		53 forewing_MP_and_R_base /  separated fused fused_for_a_considerable_distance_but_deflexed_posteriorly,
		54 forewing_MP_anterior_branch /  not approximating_MA,
		55 forewing_gradate_series /  one_series_or_few_crossveins two_or_more_series,
		56 forewing_MP_fork_position /  'basal 1/4 of wing length' 'distal 3/4 of wing length',
		57 forewing_iMP_cell_length /  not_long_than_MP_stem_length longer_than_MP_stem_length,
		58 'forewing mp-cua number' /  three_or_more less_than_two,
		59 forewing_CuA_fork_position /  'distal 3/5 of wing length' 'basal 2/5 of wing length',
		60 forewing_CuA_branched /  pectinate dichotomously_or_simple,
		61 forewing_CuP_branched /  forked simple,
		62 forewing_CuP_basal /  not_close_to_1A touching_or_very_closely_approximating_1A,
		63 'forewing cup-1a number' /  present absent,
		64 forewing_2A_and_3A_basally /  free fused,
		65 forewing_2A_and_3A_termination /  free fused_to_form_a_loop,
		66 forewing_jugal_lobe /  reduced well_developed,
		67 hind_wing_humeral_plate /  bare beset_with_stout_setae with_frenulum,
		68 hind_wing_costal_space_width_comparing_to_wing_width /  'narrower than 1/13 of wing width' 'wider than 1/13 of wing width',
		69 hind_wing_Sc_in_the_midway /  distinctly_separated_from_C fused_with_C_and_separated_afterwards,
		70 hind_wing_Sc_termination /  R1 C,
		71 'hind wing sc-r1 number' /  absent present,
		72 'hind wing r1-rs number' /  1 2 '>3',
		73 hind_wing_Rs_branches /  no_more_than_six more_than_six,
		74 'hind wing basal ma-mp' /  sinuous_and_longitudinal_oriented straight_and_oblique_or_vertical,
		75 hind_wing_MP_fork_position /  'basal 1/3' 'distal 2/3',
		76 hind_wing_width_between_CuA_and_posterior_margin /  'narrower than 1/5 of wing width' 'wider than 1/5 of wing width',
		77 hind_wing_CuA_termination /  distal_half_of_wing basal_half_of_wing,
		78 hind_wing_CuA_branches_number /  '>4' '<=4',
		79 hind_wing_CuA_branches /  forked simple,
		80 hind_wing_CuP /  distal_fused_with_CuA terminate_freely absent,
		81 hind_wing_CuP_and_1A /  'by cup-1a' touching,
		82 'hind wing cua-cup' /  absent present,
		83 hind_wing_2A /  forked simple absent,
		84 abdomen_callus_cerci /  present absent,
		85 eversible_intertergal_vesicle_in_male /  absent present,
		86 male_10th_sternite /  absent present,
		87 male_9th_sternite /  not_longer_than_ectoproct extending_posterior_to_ectoproct,
		88 male_gonarcus_sclerization /  well_sclerized formed_or_covered_by_setose_membrane,
		89 male_gornarcus_and_9th_gonocoxites_basally /  separated fused,
		90 male_9th_gonocoxites_apical /  no_modification 'with long, slender digitiform processes' with_short_spine,
		91 male_9th_gonocoxite_length_comparing_to_9S /  distinctly_longer_than_9S not_longer_than_9S,
		92 'male paramere and mediuncus/pseudopenis position' /  associated_or_separated partially_fused,
		93 male_hypomere /  paired undetected,
		94 male_pseudopenis /  short_and_straight long_and_curved extremely_long_and_coiled,
		95 female_7th_sternite_crumena /  absent present,
		96 female_8th_sternite /  absent one_piece paired,
		97 female_8th_gonocoxite /  absent single_piece paired,
		98 female_9th_tergite_and_ectoproct /  separated fused,
		99 female_9th_tergite_ventrally /  not_detached detached,
		100 female_9th_tergite_pseudohypocauda /  absent present,
		101 female_9th_tergite_and_9th_gonocoxite /  separated fused,
		102 female_9th_gonocoxite_hypocauda /  absent present,
		103 female_9th_gonocoxite_position /  posterior_to_9th_tergite ventral_to_9th_tergite,
		104 female_9th_gonocoxite /  forming_an_ovipositor no_modification no_modification,
		105 female_bursa_copulatrix /  without_anterior_extension with_a_distinct_anterior_extension,
		106 female_spermatheca /  simple_coiled with_bulb with_difitiform_lobe ; 
	MATRIX
	Cyrenoberotha                  01100000000000--000000000000000000000010100001--10100000000100000110000101000002-0000010021-11002010001100
	Sinosmylites                   ???000??0???00--00000000??????01??000?02010001--1001?0001110001?00?100021100000???????????????????????????
	Mucroberotha                   001000001010110001010000(0 1)(0 1)10000000100100001100010000100000100100111001120000000010000001111102000111011112
	Rhachiberotha                  01000000101110--00010000(0 1)(0 1)10000000000101101100010000000000100000111001120000000010000001101000012111011112
	Spinoberotha                   ????0???1?0010--0?1?100001?00?01??000?00010001--001000011101000?0??100000?000011??????????????????????????
	Anchieta                       0000110010111100011010111200001110001001010000101011100000100110012010000001011111100000010002001100000000
	Plega                          0000110010111100011010011200001110001011010000101011100000100110012010000001010101100000010002001100000002
	Trichoscelia                   00001100101110--011010111200001100001001010000101010100000100110012010000001010101100000010002001100000000
	Symphrasites                   ??????????????????????????????????001??0011?00??1?11?000??100?????????????????????????????????????????????
	Archaeosymphrasis              0??01000101110--0110101112?000????001?121100001011000001000001000?200001000000011100??????????????????????
	Habrosymphrasis                1???100?101111000????????2?0011100101?11010000101100100100010??????0000100100101?1?0??????????????????????
	Ditaxis                        01001010101121000110100000000011101120020011000111010010001101000111011211001012--000100021100022010001112
	Drepanicus                     0100101010112100011000000000001110112002001100011101001000110000012101121100100110000000021100122000001112
	Gerstaeckerella                01001010101121000110100000000011101010020011000111000000001100000111011201011112--100100021100122010001112
	Theristria                     00011010102021100110100000000001101120010011100111010000001100000110011211001112--100100021100122010001102
	Allomantispa                   0100101010112100011010000000101111112001001100010100?1100011010001?1011211001112--100?000211000??100001112
	Calomantispa                   01001010102121101110000000001010111120020011100011001101001110000010110201101112--100110011000012000001111
	Nolima                         01001010102121101110100000001011111120020001100011001001001110100110110201101112--1(0 1)0110011100010000001101
	Austromantispa                 10111011112121101100011000010111101120000021100110002000001100110000110201001112--211000000-10010000101100
	Climaciella                    10111011112121101100011000010111121120000011100110012100001100010000011211001112--211010001001010000101100
	Eumantispa                     10111011112121101100011000010121?2112000001110011001200000110001000011?211011112--2100000?10000??0?0101100
	Necyla                         10111011112121101100011000010121121120000021100110002001001100010000110201101112--211000001-10010000101112
	Prosagittalata                 ??????????????????????????????????112?0000211000110021000011000?0??0110201111112--1???????????????????????
	Feroseta                       1?111???1121211011?0?11000?1?1???21120?000?1?0011?0020000011010??????1?201101112--????????????????????????
	Protonolima                    00?110??10?12110??101?????????????1????2?0???0???1????????????????????????????????????????????????????????
	Dicromantispa_electromexicana  ???11???1?212110???0011000?10110?2112000002110??1??021010011000?????????01001112--2?001???????????????????
	Dicromantispa_moronei          10?110?11?2121101????01000?10110?2112?000021000111002001001100010?????????????????????????????????????????
	Vectispa                       ??????????????????????????????????112?0000?11001?000?0001?11??????????????????????????????????????????????
	Karataumantispa                ???01???1011?0--0?101000??????????000?1211?00????0?0?0?0??100?????????????????????????????????????????????
	Liassochrysa                   ??????????????????????????????????112?00002100111001?0100001010?0?????????????????????????????????????????
	Promantispa                    ??????????????????????????????????012??0001100011000?0000001000?0?????????????????????????????????????????
	Doratomantispa                 ?1?110?0101121010110100000?00010?0100?100100001010001000001100100010000101000002--1???????????????????????
	Pectispina                     ?0??10??100121110?10100000?00000??100?01011100011100?001011000??????011?0?00??11?1????????????????????????
	Lonchomantispa                 10?11???1?0121010?10100000?00010?0?00012111100101100?00??1?1000????????????1?0????????00001?01????????????
	Archaeodrepanicus              11?01??0102110--?110100000??0?1100000?12111001--00001001101000????????????????????????????????????????????
	Clavifemora                    01?01??010?110--011???????????1100000??211??01--0??1?0000111000????0?0??1??0000???????????????????????????
	Longipronotum                  ?1?11???1?1110--??1010000?????110?000?1211??01--?1101000111000????????????????????????????????????????????

;

END;
BEGIN LABELS;
	CHARGROUPLABEL head COLOR = (RGB 1.0 0.66666667 0.66666667) ;
	CHARGROUPLABEL legs COLOR = (RGB 0.70196078 1.0 0.70196078) ;


END;

BEGIN ASSUMPTIONS;
	TYPESET * UNTITLED   =  unord:  1- 106;

END;

BEGIN MESQUITECHARMODELS;
	ProbModelSet * UNTITLED   =  'Mk1 (est.)':  1- 106;
END;

Begin MESQUITE;
		MESQUITESCRIPTVERSION 2;
		TITLE AUTO;
		tell ProjectCoordinator;
		timeSaved 1647783594632;
		getEmployee #mesquite.minimal.ManageTaxa.ManageTaxa;
		tell It;
			setID 0 8735343579608578170;
			tell It;
				setDefaultOrder  0 17 1 2 25 3 4 5 32 33 34 6 7 8 9 10 11 12 13 14 15 16 23 24 27 29 30 31 20 18 19 22 35 36 42 43 44;
				attachments ;
			endTell;
		endTell;
		getEmployee #mesquite.charMatrices.ManageCharacters.ManageCharacters;
		tell It;
			setID 0 3289527123273208537;
			tell It;
				setDefaultOrder  0 2 3 5 6 135 7 29 8 9 10 12 15 14 104 105 16 17 18 19 20 141 21 140 22 23 24 26 27 28 31 32 33 34 35 37 38 58 39 40 41 43 45 46 136 47 48 49 50 137 51 52 53 55 56 59 60 61 62 63 65 66 68 70 71 72 73 142 75 74 76 77 78 80 81 82 83 84 85 86 88 89 91 96 93 98 99 103 107 108 109 111 112 114 117 119 120 121 123 124 125 126 128 129 131 132;
				attachments ;
			endTell;
			mqVersion 370;
			checksumv 0 3 2566309439 null  getNumChars 106 numChars 106 getNumTaxa 37 numTaxa 37   short true   bits 7   states 7   sumSquaresStatesOnly 8151.0 sumSquares 8151.0 longCompressibleToShort false usingShortMatrix true   NumFiles 1 NumMatrices 1;
			mqVersion;
		endTell;
		getWindow;
		tell It;
			suppress;
			setResourcesState false true 117;
			setPopoutState 300;
			setExplanationSize 0;
			setAnnotationSize 0;
			setFontIncAnnot 0;
			setFontIncExp 0;
			setSize 2048 1063;
			setLocation 192 25;
			setFont SanSerif;
			setFontSize 10;
			getToolPalette;
			tell It;
			endTell;
			desuppress;
		endTell;
		getEmployee  #mesquite.minimal.ManageTaxa.ManageTaxa;
		tell It;
			showTaxa #8735343579608578170 #mesquite.lists.TaxonList.TaxonList;
			tell It;
				setTaxa #8735343579608578170;
				getWindow;
				tell It;
					useTargetValue off;
					setTargetValue ;
					newAssistant  #mesquite.lists.TaxonListCurrPartition.TaxonListCurrPartition;
					getTable;
					tell It;
						rowNamesWidth 205;
					endTell;
					setExplanationSize 30;
					setAnnotationSize 20;
					setFontIncAnnot 0;
					setFontIncExp 0;
					setSize 2048 991;
					setLocation 192 25;
					setFont SanSerif;
					setFontSize 10;
					getToolPalette;
					tell It;
						setTool mesquite.lists.TaxonList.TaxonListWindow.ibeam;
					endTell;
				endTell;
				showWindow;
				getEmployee #mesquite.lists.ColorTaxon.ColorTaxon;
				tell It;
					setColor Red;
					removeColor off;
				endTell;
				getEmployee #mesquite.lists.TaxonListAnnotPanel.TaxonListAnnotPanel;
				tell It;
					togglePanel off;
				endTell;
			endTell;
		endTell;
		getEmployee  #mesquite.charMatrices.BasicDataWindowCoord.BasicDataWindowCoord;
		tell It;
			showDataWindow #3289527123273208537 #mesquite.charMatrices.BasicDataWindowMaker.BasicDataWindowMaker;
			tell It;
				getWindow;
				tell It;
					getTable;
					tell It;
						rowNamesWidth 168;
					endTell;
					setExplanationSize 30;
					setAnnotationSize 20;
					setFontIncAnnot 0;
					setFontIncExp 0;
					setSize 2048 991;
					setLocation 192 25;
					setFont SanSerif;
					setFontSize 10;
					getToolPalette;
					tell It;
						setTool mesquite.charMatrices.BasicDataWindowMaker.BasicDataWindow.ibeam;
					endTell;
					setActive;
					setTool mesquite.charMatrices.BasicDataWindowMaker.BasicDataWindow.ibeam;
					colorCells  #mesquite.charMatrices.ColorByState.ColorByState;
				tell It;
					setStateLimit 9;
					toggleUniformMaximum on;
				endTell;
					colorRowNames  #mesquite.charMatrices.TaxonGroupColor.TaxonGroupColor;
					colorColumnNames  #mesquite.charMatrices.CharGroupColor.CharGroupColor;
					colorText  #mesquite.charMatrices.NoColor.NoColor;
					setBackground White;
					toggleShowNames on;
					toggleShowTaxonNames on;
					toggleTight off;
					toggleThinRows off;
					toggleShowChanges on;
					toggleSeparateLines off;
					toggleShowStates on;
					toggleReduceCellBorders off;
					toggleAutoWCharNames on;
					toggleAutoTaxonNames off;
					toggleShowDefaultCharNames off;
					toggleConstrainCW on;
					toggleBirdsEye off;
					toggleColorOnlyTaxonNames off;
					toggleShowPaleGrid off;
					toggleShowPaleCellColors off;
					toggleShowPaleExcluded off;
					togglePaleInapplicable on;
					togglePaleMissing off;
					toggleShowBoldCellText off;
					toggleAllowAutosize on;
					toggleColorsPanel off;
					toggleDiagonal on;
					setDiagonalHeight 80;
					toggleLinkedScrolling on;
					toggleScrollLinkedTables off;
					getInfoPanel;
					tell It;
						btspOpen true;
						apOpen true;
						fpOpen true;
					endTell;
					toggleInfoPanel on;
				endTell;
				showWindow;
				getWindow;
				tell It;
					forceAutosize;
				endTell;
				getEmployee #mesquite.charMatrices.AlterData.AlterData;
				tell It;
					toggleBySubmenus off;
				endTell;
				getEmployee #mesquite.charMatrices.ColorCells.ColorCells;
				tell It;
					setColor Red;
					removeColor off;
				endTell;
				getEmployee #mesquite.categ.StateNamesEditor.StateNamesEditor;
				tell It;
					makeWindow;
					tell It;
						setExplanationSize 30;
						setAnnotationSize 20;
						setFontIncAnnot 0;
						setFontIncExp 0;
						setSize 2048 991;
						setLocation 192 25;
						setFont SanSerif;
						setFontSize 10;
						getToolPalette;
						tell It;
							setTool mesquite.categ.StateNamesEditor.StateNamesWindow.ibeam;
						endTell;
						rowsAreCharacters on;
						toggleConstrainChar on;
						toggleConstrainCharNum 3;
						togglePanel off;
						toggleSummaryPanel off;
					endTell;
					showWindow;
				endTell;
				getEmployee #mesquite.categ.StateNamesStrip.StateNamesStrip;
				tell It;
					showStrip off;
				endTell;
				getEmployee #mesquite.charMatrices.AnnotPanel.AnnotPanel;
				tell It;
					togglePanel off;
				endTell;
				getEmployee #mesquite.charMatrices.CharReferenceStrip.CharReferenceStrip;
				tell It;
					showStrip off;
				endTell;
				getEmployee #mesquite.charMatrices.QuickKeySelector.QuickKeySelector;
				tell It;
					autotabOff;
				endTell;
				getEmployee #mesquite.charMatrices.SelSummaryStrip.SelSummaryStrip;
				tell It;
					showStrip off;
				endTell;
				getEmployee #mesquite.categ.SmallStateNamesEditor.SmallStateNamesEditor;
				tell It;
					panelOpen true;
				endTell;
			endTell;
		endTell;
		getEmployee  #mesquite.charMatrices.ManageCharacters.ManageCharacters;
		tell It;
			showCharacters #3289527123273208537 #mesquite.lists.CharacterList.CharacterList;
			tell It;
				setData 0;
				getWindow;
				tell It;
					useTargetValue off;
					setTargetValue ;
					newAssistant  #mesquite.lists.DefaultCharOrder.DefaultCharOrder;
					newAssistant  #mesquite.lists.CharListInclusion.CharListInclusion;
					newAssistant  #mesquite.lists.CharListPartition.CharListPartition;
					newAssistant  #mesquite.parsimony.CharListParsModels.CharListParsModels;
					setExplanationSize 30;
					setAnnotationSize 20;
					setFontIncAnnot 0;
					setFontIncExp 0;
					setSize 2048 991;
					setLocation 192 25;
					setFont SanSerif;
					setFontSize 10;
					getToolPalette;
					tell It;
					endTell;
				endTell;
				showWindow;
				getEmployee #mesquite.lists.CharListAnnotPanel.CharListAnnotPanel;
				tell It;
					togglePanel off;
				endTell;
			endTell;
		endTell;
		endTell;
end;
