# Supplementary material for: The associated evolution of raptorial foreleg and mantispid diversification during 200 million years
Source: Natl Sci Rev. 2023 Nov 2;10(12):nwad278. doi: 10.1093/nsr/nwad278 (PMC10686013; doi:10.1093/nsr/nwad278)
Supplement: nwad278_Supplemental_Files [file nwad278_supplemental_files.zip › Supplementary Data 14.csv]

	tim bin	wm
1	210-200	0.71
2	200-190	0.74
3	190-180	0.71
4	180-170	0.81
5	170-160	0.81
6	160-150	0.89
7	150-140	0.90
8	140-130	0.89
9	130-120	0.84
10	120-110	0.83
11	110-100	0.84
12	100-90	0.89
13	90-80	0.94
14	80-70	0.94
15	70-60	0.93
16	60-50	0.75
17	50-40	0.84
18	40-30	0.80
19	30-20	0.76
20	20-10	0.65
21	10-0	0.69
