# Supplementary material for: The associated evolution of raptorial foreleg and mantispid diversification during 200 million years
Source: Natl Sci Rev. 2023 Nov 2;10(12):nwad278. doi: 10.1093/nsr/nwad278 (PMC10686013; doi:10.1093/nsr/nwad278)
Supplement: nwad278_Supplemental_Files [file nwad278_supplemental_files.zip › Supplementary Data 15.csv]

Age	MAT
180	23.21
165	21.21
160	20.54
125	19.86
120	22.58
120	16.50
105	24.43
100	28.76
90	27.12
50	25.28
45	21.13
35	16.82
25	19.31
20	24.62
20	24.77
15	25.25
0	9.60
0	8.66
0	10.78
0	15.36
0	13.92
0	12.46
0	16.41
0	18.29
0	13.93
0	16.68
0	16.95
0	11.43
0	17.54
0	18.33
0	20.65
0	18.33
0	21.89
0	18.31
0	16.29
0	18.91
0	20.63
0	15.46
0	20.97
0	19.80
0	20.62
0	22.96
0	24.12
0	20.89
0	21.87
0	23.03
0	22.74
0	24.59
0	21.16
0	22.87
0	26.93
0	23.18
0	25.77
0	19.44
0	18.96
0	22.58
0	17.33
0	21.42
0	24.49
0	22.85
0	24.64
0	26.56
0	23.31
0	25.57
0	26.78
0	23.54
0	23.85
0	24.33
0	27.43
0	15.93
0	27.42
0	24.33
0	24.28
0	26.22
0	16.35
0	19.88
0	25.14
0	23.52
0	17.27
0	26.27
0	21.31
0	26.68
0	24.07
0	22.27
0	26.43
0	23.65
0	26.72
0	22.69
0	24.76
0	26.65
0	26.16
0	20.65
0	26.64
0	26.51
0	25.49
0	25.39
0	26.69
0	19.46
0	19.79
0	25.98
0	26.52
0	26.71
0	22.61
0	26.17
0	23.68
0	26.12
0	22.59
0	21.66
0	24.98
0	26.97
0	22.84
0	26.44
0	25.77
0	23.63
0	27.84
0	24.37
0	23.48
0	23.21
0	25.80
0	25.20
0	25.18
0	17.13
0	5.01
0	18.33
0	25.90
0	26.37
0	26.46
0	17.80
0	24.19
0	24.19
0	26.06
0	25.03
0	26.69
0	26.62
0	23.92
0	26.48
0	21.69
0	16.97
0	18.72
0	19.53
0	26.68
0	15.42
0	25.22
0	26.78
0	27.12
0	26.36
0	25.14
0	27.38
0	27.17
0	17.49
0	27.46
0	26.21
0	26.65
0	20.39
0	26.59
0	19.16
0	26.07
0	23.95
0	23.75
0	24.89
0	18.39
0	24.71
0	23.98
0	25.30
0	24.84
0	26.61
0	23.63
0	26.23
0	23.25
0	23.91
0	16.65
0	16.94
0	16.92
0	24.34
0	15.62
0	25.03
0	18.17
0	18.19
0	24.87
0	22.16
0	17.26
0	6.25
0	10.72
0	9.93
0	13.85
0	22.39
0	16.14
0	8.62
0	1.73
0	16.70
0	16.90
0	15.71
0	15.07
0	21.18
0	11.95
0	15.56
0	14.46
0	15.58
0	15.48
0	3.80
0	12.43
0	10.11
0	14.93
0	1.28
0	10.53
0	13.58
0	10.75
0	3.59
0	6.28
0	9.80
0	-1.92
