# Supplementary material for: The associated evolution of raptorial foreleg and mantispid diversification during 200 million years
Source: Natl Sci Rev. 2023 Nov 2;10(12):nwad278. doi: 10.1093/nsr/nwad278 (PMC10686013; doi:10.1093/nsr/nwad278)
Supplement: nwad278_Supplemental_Files [file nwad278_supplemental_files.zip › Supplementary Data 16.csv]

MAT	N
20.75	1
20.35	1
20.81	1
22.00	1
24.15	1
23.92	2
22.35	2
21.90	2
21.71	2
21.51	2
21.30	2
21.09	2
20.92	3
20.89	3
21.26	3
21.36	9
21.11	9
20.73	10
20.07	12
19.65	12
19.77	12
20.50	13
21.15	13
21.93	13
23.09	13
24.17	13
24.54	16
24.63	18
24.35	17
23.75	17
23.01	17
22.35	17
21.61	17
21.48	17
21.82	18
22.39	18
22.88	18
22.69	18
22.18	18
21.33	18
20.66	18
19.81	19
19.40	19
19.33	19
19.78	19
20.68	19
21.39	19
22.20	18
22.16	15
21.67	15
21.17	15
20.73	15
20.46	15
20.22	15
20.00	15
19.75	15
19.54	15
19.33	15
19.16	15
18.24	15
18.67	15
18.65	15
18.36	15
18.85	15
19.24	15
19.29	15
18.75	15
18.49	16
18.64	16
19.25	16
19.93	16
20.78	16
21.84	18
21.90	18
20.86	18
19.96	18
19.62	18
20.16	18
20.70	18
21.47	18
22.18	18
22.82	18
23.37	17
23.84	15
23.92	16
23.59	15
22.96	15
22.24	15
20.60	15
19.96	15
19.40	15
19.45	15
20.10	15
20.95	15
21.06	15
20.90	15
20.81	15
20.88	15
21.06	15
21.27	14
21.51	14
21.89	14
22.34	14
22.79	14
23.31	14
23.96	14
24.66	14
25.32	12
26.00	4
26.63	4
27.46	4
28.19	4
28.07	4
27.69	4
27.38	4
27.17	4
26.96	4
26.66	4
25.98	4
25.17	4
24.43	4
23.67	4
22.94	4
22.36	4
22.04	4
21.85	4
21.66	4
21.52	4
21.39	4
21.28	4
21.21	4
21.15	4
21.14	4
21.12	4
21.11	4
21.09	4
21.09	4
20.98	4
15.73	4
24.15	4
22.08	4
21.86	4
22.49	4
22.73	4
22.58	4
22.28	4
22.33	4
22.94	4
25.22	4
24.35	4
24.28	4
25.03	6
25.18	6
25.51	5
25.14	5
24.80	5
24.21	6
23.58	6
22.94	6
22.24	6
22.22	5
22.35	6
23.09	6
21.04	6
21.43	6
20.80	6
20.17	6
19.65	7
18.83	8
19.30	8
18.78	8
17.26	36
17.90	36
16.90	35
17.94	35
17.35	35
16.46	34
18.06	34
18.61	36
18.96	36
18.58	36
17.07	37
18.87	38
17.36	39
17.33	39
17.42	38
17.36	40
17.65	42
18.13	42
18.47	42
17.08	42
16.72	42
16.56	42
16.41	42
16.25	42
16.10	42
16.33	42
16.10	42
14.86	42
14.82	42
15.78	42
14.71	42
14.11	42
13.98	42
14.50	42
