# Supplementary material for: The associated evolution of raptorial foreleg and mantispid diversification during 200 million years
Source: Natl Sci Rev. 2023 Nov 2;10(12):nwad278. doi: 10.1093/nsr/nwad278 (PMC10686013; doi:10.1093/nsr/nwad278)
Supplement: nwad278_Supplemental_Files [file nwad278_supplemental_files.zip › Supplementary Data 17.csv]

MAT	N
19.33	2
19.16	2
18.24	2
18.67	2
18.65	2
18.36	2
18.85	2
19.24	2
19.29	2
18.75	2
18.49	2
18.64	2
19.25	2
19.93	3
20.78	3
21.84	3
21.90	3
20.86	3
19.96	3
19.62	3
20.16	4
20.70	5
21.47	5
22.18	5
22.82	6
23.37	6
23.84	6
23.92	6
23.59	6
22.96	6
22.24	7
20.60	7
19.96	7
19.40	8
19.45	8
20.10	8
20.95	9
21.06	9
20.90	10
20.81	11
20.88	11
21.06	11
21.27	11
21.51	12
21.89	14
22.34	15
22.79	15
23.31	15
23.96	17
24.66	17
25.32	18
26.00	18
26.63	18
27.46	19
28.19	20
28.07	20
27.69	21
27.38	21
27.17	23
26.96	25
26.66	25
25.98	27
25.17	27
24.43	30
23.67	32
22.94	33
22.36	35
22.04	35
21.85	37
21.66	40
21.52	43
21.39	44
21.28	48
21.21	51
21.15	53
21.14	57
21.12	58
21.11	59
21.09	62
21.09	64
20.98	69
15.73	70
24.15	73
22.08	75
21.86	79
22.49	81
22.73	84
22.58	88
22.28	89
22.33	91
22.94	92
25.22	96
24.35	100
24.28	103
25.03	106
25.18	107
25.51	110
25.14	111
24.80	114
24.21	117
23.58	118
22.94	121
22.24	123
22.22	128
22.35	130
23.09	130
21.04	133
21.43	138
20.80	140
20.17	144
19.65	148
18.83	149
19.30	150
18.78	152
17.26	153
17.90	154
16.90	159
17.94	161
17.35	162
16.46	163
18.06	163
18.61	165
18.96	166
18.58	166
17.07	168
18.87	171
17.36	171
17.33	172
17.42	172
17.36	172
17.65	173
18.13	173
18.47	175
17.08	177
16.72	177
16.56	177
16.41	178
16.25	178
16.10	178
16.33	178
16.10	178
14.86	178
14.82	179
15.78	179
14.71	179
14.11	180
13.98	182
14.50	185
